# Supplementary material for: Whole-Genome Sequencing Investigation of a Large Nosocomial Outbreak Caused by ST131 H30Rx KPC-Producing Escherichia coli in Italy
Source: Antibiotics (Basel). 2021 Jun 15;10(6):718. doi: 10.3390/antibiotics10060718 (PMC8232337; doi:10.3390/antibiotics10060718)
Supplement: Supplementary file 1 [file antibiotics-10-00718-s001.zip]

Archive with 1 entries (1 files):
- antibiotics-1219459-supplementary.pdf
